# Supplementary material for: Physical, Cognitive, Emotional, and Social Health Outcomes of Parents in the First Six Months after Childhood Critical Illness: A Prospective Single Centre Study
Source: Children (Basel). 2024 Aug 6;11(8):948. doi: 10.3390/children11080948 (PMC11353106; doi:10.3390/children11080948)
Supplement: Supplementary file 1 [file children-11-00948-s001.zip]

Archive with 1 entries (1 files):
- children-3126696-supplementary.pdf
